# Supplementary material for: zDHHC21 loss of function activates lung fibroblasts by regulating PTEN palmitoylation
Source: Am J Respir Cell Mol Biol. 2026 May 17;74(8):1142–5. doi: 10.1093/ajrcmb/aanag097 (PMC13424684; doi:10.1093/ajrcmb/aanag097)
Supplement: aanag097_Supplementary_Data [file aanag097_supplementary_data.zip]

Archive with 3 entries (2 files):
- aanag097_Supplementary_Data/
- aanag097_Supplementary_Data/2025-0401LE.pdf
- aanag097_Supplementary_Data/Supplementary_Data.zip
